# Supplementary material for: Phloretin Protects Goat Adipose-Derived Mesenchymal Stem Cells Against Ferroptosis by Regulating the Nrf2/HO-1/GPX4 Signaling Pathway
Source: Animals (Basel). 2026 Apr 22;16(9):1286. doi: 10.3390/ani16091286 (PMC13162607; doi:10.3390/ani16091286)
Supplement: Supplementary file 1 [file animals-16-01286-s001.zip]

Archive with 1 entries (1 files):
- animals-4183511-supplementary.pdf
